# Supplementary material for: Helicobacter pylori CagA Induces Cortactin Y-470 Phosphorylation-Dependent Gastric Epithelial Cell Scattering via Abl, Vav2 and Rac1 Activation
Source: Cancers (Basel). 2021 Aug 23;13(16):4241. doi: 10.3390/cancers13164241 (PMC8391897; doi:10.3390/cancers13164241)
Supplement: Supplementary file 1 [file cancers-13-04241-s001.zip]

Archive with 5 entries (5 files):
- File S1.pdf
- Table S1.pdf
- Video S1 AGS+Hp wt.mp4
- Video S2 AGS+Hp wt +Imatinib.mp4
- Video S3 AGS Mock control.mp4
